# Supplementary material for: Cleaner fish with mirror self-recognition capacity precisely realize their body size based on their mental image
Source: Sci Rep. 2024 Sep 11;14:20202. doi: 10.1038/s41598-024-70138-7 (PMC11390716; doi:10.1038/s41598-024-70138-7)
Supplement: Supplementary file 2 — Supplementary Information 2. [file 41598_2024_70138_MOESM2_ESM.xlsx]

## Sheet: Dataset 1
Dataset for Fig. 3
ID	treatment	session	size	initial_interaction
M1	mirror	first	small	2.48
M1	mirror	first	same	2.71
M1	mirror	first	large	7.25
M1	mirror	second	large	2.39
M1	mirror	second	small	9.14
M1	mirror	second	same	1.62
M2	mirror	first	same	13.61
M2	mirror	first	large	4.52
M2	mirror	first	small	37.33
M2	mirror	second	large	1.09
M2	mirror	second	small	2.17
M2	mirror	second	same	1.12
M3	mirror	first	small	9.35
M3	mirror	first	large	13.01
M3	mirror	first	same	17.29
M3	mirror	second	large	1.87
M3	mirror	second	same	4.41
M3	mirror	second	small	9.46
M4	mirror	first	small	12.15
M4	mirror	first	same	35.46
M4	mirror	first	large	137.22
M4	mirror	second	same	40.34
M4	mirror	second	small	74.19
M4	mirror	second	large	27.87
M5	mirror	first	large	16.46
M5	mirror	first	same	6.71
M5	mirror	first	small	17.63
M5	mirror	second	same	1.3
M5	mirror	second	small	2.44
M5	mirror	second	large	0.9
M6	mirror	first	same	8.07
M6	mirror	first	small	10.42
M6	mirror	first	large	4.92
M6	mirror	second	small	8.54
M6	mirror	second	large	2.8
M6	mirror	second	same	6.6
M7	mirror	first	small	180
M7	mirror	first	same	143.22
M7	mirror	first	large	180
M7	mirror	second	same	3.23
M7	mirror	second	large	4.11
M7	mirror	second	small	16.92
M8	mirror	first	large	86.54
M8	mirror	first	small	30.16
M8	mirror	first	same	19.47
M8	mirror	second	small	3.24
M8	mirror	second	same	3.6
M8	mirror	second	large	4.1
NM1	control	first	small	180
NM1	control	first	large	180
NM1	control	first	same	180
NM1	control	second	same	180
NM1	control	second	small	147.17
NM1	control	second	large	31.81
NM2	control	first	same	47.93
NM2	control	first	large	35.8
NM2	control	first	small	30.8
NM2	control	second	small	135.67
NM2	control	second	same	40.97
NM2	control	second	large	180
NM3	control	first	small	28.87
NM3	control	first	same	31.89
NM3	control	first	large	21.45
NM3	control	second	large	40.74
NM3	control	second	small	8.28
NM3	control	second	same	16.75
NM4	control	first	large	2.03
NM4	control	first	small	13.53
NM4	control	first	same	141.51
NM4	control	second	same	61.3
NM4	control	second	large	13.46
NM4	control	second	small	22.49
NM5	control	first	same	12.08
NM5	control	first	small	15.06
NM5	control	first	large	7.81
NM5	control	second	small	9.96
NM5	control	second	large	57.15
NM5	control	second	same	58.71
NM6	control	first	small	29.73
NM6	control	first	same	16.76
NM6	control	first	large	71.81
NM6	control	second	large	13.48
NM6	control	second	small	13.02
NM6	control	second	same	4.19
NM7	control	first	large	180
NM7	control	first	same	180
NM7	control	first	small	12.66
NM7	control	second	large	22.29
NM7	control	second	small	43
NM7	control	second	same	5.02

## Sheet: Dataset 2
Dataset for Fig. 4a
ID	treatment	size	parallel_swimming
M1	mirror	large	14.23
M1	mirror	small	0
M1	mirror	same	5.52
M2	mirror	large	11.73
M2	mirror	small	1.05
M2	mirror	same	3.5
M3	mirror	large	20.29
M3	mirror	same	2.57
M3	mirror	small	0.98
M4	mirror	same	0
M4	mirror	small	0
M4	mirror	large	40.09
M5	mirror	same	14.66
M5	mirror	small	2.37
M5	mirror	large	40.33
M6	mirror	small	0
M6	mirror	large	1.04
M6	mirror	same	0
M7	mirror	same	12.15
M7	mirror	large	15.79
M7	mirror	small	5.53
M8	mirror	small	5.49
M8	mirror	same	12.99
M8	mirror	large	6.5
NM1	control	same	0
NM1	control	small	0
NM1	control	large	0
NM2	control	small	0
NM2	control	same	0
NM2	control	large	0
NM3	control	large	0
NM3	control	small	0.56
NM3	control	same	0
NM4	control	same	0
NM4	control	large	0.75
NM4	control	small	0
NM5	control	small	0
NM5	control	large	0
NM5	control	same	0
NM6	control	large	0
NM6	control	small	0
NM6	control	same	0
NM7	control	large	0
NM7	control	small	0
NM7	control	same	0

## Sheet: Dataset 3
Dataset for Fig. 4b
ID	treatment	size	reciprocal_swimming
M1	mirror	large	5
M1	mirror	small	0
M1	mirror	same	1
M2	mirror	large	12
M2	mirror	small	2
M2	mirror	same	3
M3	mirror	large	11
M3	mirror	same	5
M3	mirror	small	2
M4	mirror	same	0
M4	mirror	small	0
M4	mirror	large	6
M5	mirror	same	2
M5	mirror	small	1
M5	mirror	large	11
M6	mirror	small	0
M6	mirror	large	1
M6	mirror	same	0
M7	mirror	same	8
M7	mirror	large	17
M7	mirror	small	2
M8	mirror	small	5
M8	mirror	same	11
M8	mirror	large	7
NM1	control	same	0
NM1	control	small	0
NM1	control	large	0
NM2	control	small	0
NM2	control	same	0
NM2	control	large	0
NM3	control	large	0
NM3	control	small	2
NM3	control	same	0
NM4	control	same	0
NM4	control	large	2
NM4	control	small	0
NM5	control	small	0
NM5	control	large	0
NM5	control	same	0
NM6	control	large	0
NM6	control	small	0
NM6	control	same	0
NM7	control	large	0
NM7	control	small	0
NM7	control	same	0

## Sheet: Dataset 4
Total length of focal fish and size of photographs
ID	Total length (mm)	Larger photograph (mm)	Smaller photograph (mm)
M1	72	79.2	64.8
M2	62	68.2	55.8
M3	65	71.5	58.5
M4	58	63.8	52.2
M5	70	77	63
M6	73	80.3	65.7
M7	83	91.3	74.7
M8	68	74.8	61.2
NM1	65	71.5	58.5
NM2	66	72.6	59.4
NM3	67	73.7	60.3
NM4	79	86.9	71.1
NM5	64	70.4	57.6
NM6	60	66	54
NM7	64	70.4	57.6

## Sheet: Dataset 5
The frequency of throat scraping in the mark test (/2h)
ID	Scraping without a mirror	Scraping with a mirror
M1	0	1
M2	0	6
M3	0	4
M4	0	1
M5	0	3
M6	0	2
M7	0	2
M8	0	1

## Sheet: Dataset 6
Results of blind test
measurement	Experimenter (T.K.)	Blind observer (N.K.)
initial_interaction	16.5	5
initial_interaction	6.7	6.5
initial_interaction	17.6	14
initial_interaction	1.3	1.8
initial_interaction	2.4	2.5
initial_interaction	0.9	1.4
initial_interaction	8.1	7.7
initial_interaction	10.4	9.7
initial_interaction	4.9	21.4
initial_interaction	8.5	5.1
initial_interaction	2.8	3.6
initial_interaction	6.6	4.9
initial_interaction	2.5	2.1
initial_interaction	2.7	3.9
initial_interaction	7.2	7.4
initial_interaction	2.4	3
initial_interaction	9.1	9.7
initial_interaction	1.6	1.9
initial_interaction	180	42
initial_interaction	143.2	14.6
initial_interaction	180	24.3
initial_interaction	3.2	1.7
initial_interaction	4.1	4.7
initial_interaction	16.9	16.1
parallel_swimming	14.7	6.2
parallel_swimming	2.4	0.3
parallel_swimming	40.3	14.7
parallel_swimming	0	3.5
parallel_swimming	1	0.7
parallel_swimming	0	4.9
parallel_swimming	14.2	9
parallel_swimming	0	1.2
parallel_swimming	5.5	1.4
parallel_swimming	12.2	2.6
parallel_swimming	15.8	11.3
parallel_swimming	5.5	2.7
reciprocal_swimming	2	2
reciprocal_swimming	1	1
reciprocal_swimming	11	11
reciprocal_swimming	0	2
reciprocal_swimming	1	2
reciprocal_swimming	0	7
reciprocal_swimming	5	7
reciprocal_swimming	0	3
reciprocal_swimming	1	3
reciprocal_swimming	8	5
reciprocal_swimming	17	20
reciprocal_swimming	2	6

## Sheet: Dataset 7
Dataset for preliminary experiment
ID	size	closest_distance
S1	10% large	0
S1	20% large	0
S2	10% large	16.4151
S2	20% large	25.7463
S3	10% large	0
S3	20% large	0.566038
S4	10% large	9.71223
S4	20% large	20.5323
S5	10% large	19.2857
S5	20% large	24.3103
S6	10% large	3.10345
S6	20% large	17.2222
S7	10% large	0.535714
S7	20% large	5.17241
S8	10% large	0
S8	20% large	0.559701
